# Supplementary material for: Association between Endometriosis, Irritable Bowel Syndrome and Eating Disorders: ENDONUT Pilot Study
Source: J Clin Med. 2022 Sep 29;11(19):5773. doi: 10.3390/jcm11195773 (PMC9571159; doi:10.3390/jcm11195773)
Supplement: Supplementary file 1 [file jcm-11-05773-s001.zip]

Archive with 1 entries (1 files):
- jcm-1919554-supplementary.pdf
